# Supplementary material for: A new species of Melithaea (Anthozoa, Octocorallia, Melithaeidae) from the Oman Sea, off Oman
Source: Zookeys. 2016 Oct 11;(623):15–29. doi: 10.3897/zookeys.623.10045 (PMC5096393; doi:10.3897/zookeys.623.10045)
Supplement: XML Treatment for Melithaea [file zookeys.623.10045-treatment1.xml]

<!DOCTYPE tp:taxon-treatment
  PUBLIC "-//TaxonX//DTD Taxonomic Treatment Publishing DTD v0 20100105//EN" "tax-treatment-NSO.dtd">
<tp:taxon-treatment xmlns:tp="http://www.plazi.org/taxpub"><tp:treatment-meta><kwd-group><label>Taxon classification</label><kwd><named-content content-type="kingdom">Animalia</named-content></kwd><kwd><named-content content-type="order">Alcyonacea</named-content></kwd><kwd><named-content content-type="family">Melithaeidae</named-content></kwd></kwd-group><mixed-citation publication-type="journal"><person-group><name><surname>Samimi-Namin</surname><given-names>Kaveh</given-names></name><name><surname>van Ofwegen</surname><given-names>Leen P.</given-names></name><name><surname>McFadden</surname><given-names>Catherine S.</given-names></name></person-group><article-title>A new species of <italic><tp:taxon-name><tp:taxon-name-part taxon-name-part-type="genus">Melithaea</tp:taxon-name-part></tp:taxon-name></italic> (<tp:taxon-name><tp:taxon-name-part taxon-name-part-type="class">Anthozoa</tp:taxon-name-part></tp:taxon-name>, <tp:taxon-name><tp:taxon-name-part taxon-name-part-type="subclass">Octocorallia</tp:taxon-name-part></tp:taxon-name>, <tp:taxon-name><tp:taxon-name-part taxon-name-part-type="family">Melithaeidae</tp:taxon-name-part></tp:taxon-name>) from the Oman Sea, off Oman</article-title><source>Zookeys</source><day>11</day><month>10</month><year>2016</year><volume>2016</volume><issue>623</issue><fpage>15</fpage><lpage>29</lpage><pub-id pub-id-type="doi">10.3897/zookeys.623.10045</pub-id></mixed-citation></tp:treatment-meta><tp:nomenclature><label>Genus</label><tp:taxon-name>
              <tp:taxon-name-part taxon-name-part-type="genus">Melithaea</tp:taxon-name-part>
            </tp:taxon-name><tp:taxon-authority>Milne Edwards, 1857</tp:taxon-authority></tp:nomenclature><tp:treatment-sec sec-type="diagnosis" id="SECID0EUHAE"><title>Diagnosis.</title><p>Colonies with segmented axis, and swollen nodes and straight internodes containing cigar-shaped sclerites. Densely branched in one or more planes, forming large fans or forming bushes. Sclerites of coenenchymal surface are spindles, thorn-clubs, double discs, leaf clubs, and foliate spheroids. Polyps monomorphic, small and retractile. Calyces can be low or tall. Polyps contain spindle-like and club-like forms arranged as collaret and points, with dragon wing sclerites (flattened, more or less twisted, boomerang-shaped platelets commonly with the convex edge serrated near the wider end; present in the proximal part of tentacles/see <xref ref-type="bibr" rid="B8">Grasshoff 1999</xref>, <xref ref-type="bibr" rid="B9">2000</xref>) in the tentacles. The colonies can be yellow, orange, red, dark purple, pink, and white. Axes are usually coloured, often red. Azooxanthellate.</p><!--PageBreak--></tp:treatment-sec><ref-list><ref id="B8"><mixed-citation xmlns:xlink="http://www.w3.org/1999/xlink" xlink:type="simple">
          <person-group><name name-style="western"><surname>Grasshoff</surname><given-names>M</given-names></name></person-group> (<year>1999</year>) <article-title>The shallow water gorgonians of New Caledonia and adjacent islands (<tp:taxon-name><tp:taxon-name-part taxon-name-part-type="phylum">Coelenterata</tp:taxon-name-part></tp:taxon-name>, <tp:taxon-name><tp:taxon-name-part taxon-name-part-type="subclass">Octocorallia</tp:taxon-name-part></tp:taxon-name>).</article-title> <source>Senckenbergiana Biologica</source> <volume>78</volume>: <fpage>1</fpage>–<lpage>121</lpage>.</mixed-citation></ref><ref id="B9"><mixed-citation xmlns:xlink="http://www.w3.org/1999/xlink" xlink:type="simple">
          <person-group><name name-style="western"><surname>Grasshoff</surname><given-names>M</given-names></name></person-group> (<year>2000</year>) <article-title>The gorgonians of the Sinai coast and the Strait of Gubal, Red Sea (<tp:taxon-name><tp:taxon-name-part taxon-name-part-type="phylum">Coelenterata</tp:taxon-name-part></tp:taxon-name>, <tp:taxon-name><tp:taxon-name-part taxon-name-part-type="subclass">Octocorallia</tp:taxon-name-part></tp:taxon-name>).</article-title> <source>Courier Forschungsinstitut Senckenberg</source> <volume>224</volume>: <fpage>1</fpage>–<lpage>125</lpage>.</mixed-citation></ref></ref-list></tp:taxon-treatment>
