# Supplementary material for: A new species of Melithaea (Anthozoa, Octocorallia, Melithaeidae) from the Oman Sea, off Oman
Source: Zookeys. 2016 Oct 11;(623):15–29. doi: 10.3897/zookeys.623.10045 (PMC5096393; doi:10.3897/zookeys.623.10045)
Supplement: XML Treatment for Melithaea davidi [file zookeys.623.10045-treatment2.xml]

<!DOCTYPE tp:taxon-treatment
  PUBLIC "-//TaxonX//DTD Taxonomic Treatment Publishing DTD v0 20100105//EN" "tax-treatment-NSO.dtd">
<tp:taxon-treatment xmlns:tp="http://www.plazi.org/taxpub"><tp:treatment-meta><kwd-group><label>Taxon classification</label><kwd><named-content content-type="kingdom">Animalia</named-content></kwd><kwd><named-content content-type="order">Alcyonacea</named-content></kwd><kwd><named-content content-type="family">Melithaeidae</named-content></kwd></kwd-group><mixed-citation publication-type="journal"><person-group><name><surname>Samimi-Namin</surname><given-names>Kaveh</given-names></name><name><surname>van Ofwegen</surname><given-names>Leen P.</given-names></name><name><surname>McFadden</surname><given-names>Catherine S.</given-names></name></person-group><article-title>A new species of <italic><tp:taxon-name><tp:taxon-name-part taxon-name-part-type="genus">Melithaea</tp:taxon-name-part></tp:taxon-name></italic> (<tp:taxon-name><tp:taxon-name-part taxon-name-part-type="class">Anthozoa</tp:taxon-name-part></tp:taxon-name>, <tp:taxon-name><tp:taxon-name-part taxon-name-part-type="subclass">Octocorallia</tp:taxon-name-part></tp:taxon-name>, <tp:taxon-name><tp:taxon-name-part taxon-name-part-type="family">Melithaeidae</tp:taxon-name-part></tp:taxon-name>) from the Oman Sea, off Oman</article-title><source>Zookeys</source><day>11</day><month>10</month><year>2016</year><volume>2016</volume><issue>623</issue><fpage>15</fpage><lpage>29</lpage><pub-id pub-id-type="doi">10.3897/zookeys.623.10045</pub-id></mixed-citation></tp:treatment-meta><tp:nomenclature><tp:taxon-name>
              <tp:taxon-name-part taxon-name-part-type="genus">Melithaea</tp:taxon-name-part>
              <tp:taxon-name-part taxon-name-part-type="species">davidi</tp:taxon-name-part>
              <object-id xmlns:xlink="http://www.w3.org/1999/xlink" content-type="zoobank" xlink:type="simple">http://zoobank.org/62E50344-EFEF-4F94-8007-346D0AE2A9EF</object-id>
            </tp:taxon-name><tp:taxon-status xmlns:xlink="http://www.w3.org/1999/xlink" xlink:type="simple">sp. n.</tp:taxon-status><xref ref-type="fig" rid="F3">Figures 3</xref><xref ref-type="fig" rid="F4">, 4</xref><xref ref-type="fig" rid="F5">, 5</xref><xref ref-type="fig" rid="F6">, 6</xref><xref ref-type="fig" rid="F7">, 7</xref></tp:nomenclature><tp:treatment-sec sec-type="material" id="SECID0E2JAE"><title>Material examined.</title><p><italic>Holotype</italic>: <named-content xmlns:xlink="http://www.w3.org/1999/xlink" content-type="dwc:institutional_code" xlink:type="simple">RMNH</named-content> Coel. 42122, Oman, Oman Sea, <named-content xmlns:xlink="http://www.w3.org/1999/xlink" content-type="dwc:verbatimCoordinates" xlink:type="simple"><named-content content-type="geo-json" specific-use="{&#34;type&#34;:&#34;Point&#34;,&#34;coordinates&#34;:[58.629567,23.654267]}" id="NCID0EOKAE" xlink:type="simple">23.654267°N 58.629567°E</named-content></named-content>, 79 m deep on a ship wreck, Robert’s barge, coll. David Mothershaw and Robin Norman, 19 July 2013. <italic>Paratypes</italic>: <named-content xmlns:xlink="http://www.w3.org/1999/xlink" content-type="dwc:institutional_code" xlink:type="simple">RMNH</named-content> Coel. 42123, <named-content xmlns:xlink="http://www.w3.org/1999/xlink" content-type="dwc:institutional_code" xlink:type="simple">RMNH</named-content> Coel. 42124, same data as holotype.</p></tp:treatment-sec><tp:treatment-sec sec-type="description" id="SECID0EFLAE"><title>Description.</title><p>The holotype is branching dichotomously in several parallel planes, forming a network with many anastomoses. It is 12 cm high and 9 cm wide (Figure <xref ref-type="fig" rid="F3">3</xref>). The nodes are larger and more swollen in the basal parts of the colony. Many branches are covered with tiny white ophiuroids.</p><fig id="F3" position="float" orientation="portrait"><label>Figure 3.</label><caption><p>Colonies of <italic><tp:taxon-name><tp:taxon-name-part taxon-name-part-type="genus">Melithaea</tp:taxon-name-part> <tp:taxon-name-part taxon-name-part-type="species">davidi</tp:taxon-name-part></tp:taxon-name></italic> sp. n.; <bold>A</bold> holotype, <named-content xmlns:xlink="http://www.w3.org/1999/xlink" content-type="dwc:institutional_code" xlink:type="simple">RMNH</named-content> Coel. 42122 <bold>B</bold> paratype, <named-content xmlns:xlink="http://www.w3.org/1999/xlink" content-type="dwc:institutional_code" xlink:type="simple">RMNH</named-content> Coel. 42123 <bold>C</bold> paratype, <named-content xmlns:xlink="http://www.w3.org/1999/xlink" content-type="dwc:institutional_code" xlink:type="simple">RMNH</named-content> Coel. 42124.</p></caption><graphic xmlns:xlink="http://www.w3.org/1999/xlink" xlink:href="zookeys-623-015-g003.jpg" position="float" orientation="portrait" xlink:type="simple" id="oo_106000.jpg"/></fig><p>Polyp mounds and calyces are up to 1 mm in diameter. Calyces are projecting above the coenenchyme and are mostly situated along the sides of the branches. Polyps are situated 1–1.5 mm apart from each other (Figure <xref ref-type="fig" rid="F3">3</xref>).The coenenchyme has spindles, up to 0.35 mm long, with irregular simple tuberculation (Figure <xref ref-type="fig" rid="F4">4A</xref>). Additionally, the calyces have clubs, also up to 0.35 mm long, with simple tubercles and leaf-like projections at the distal end (Figure <xref ref-type="fig" rid="F4">4B</xref>). The calyx sclerites are mostly arranged en chevron. Some of the coenenchymal spindles have leaf-like or spinose side projections (Figure <xref ref-type="fig" rid="F5">5</xref>). In addition, there are some irregularly shaped sclerites present, up to 0.15 mm long, with or without leaf-like and spinose projections. Capstans are not present in the coenenchyme.</p><fig id="F4" position="float" orientation="portrait"><label>Figure 4.</label><caption><p>Coenenchymal sclerites of <italic><tp:taxon-name><tp:taxon-name-part taxon-name-part-type="genus">Melithaea</tp:taxon-name-part> <tp:taxon-name-part taxon-name-part-type="species">davidi</tp:taxon-name-part></tp:taxon-name></italic> sp. n., holotype, <named-content xmlns:xlink="http://www.w3.org/1999/xlink" content-type="dwc:institutional_code" xlink:type="simple">RMNH</named-content> Coel. 42122; <bold>A</bold> spindles <bold>B</bold> clubs.</p></caption><graphic xmlns:xlink="http://www.w3.org/1999/xlink" xlink:href="zookeys-623-015-g004.jpg" position="float" orientation="portrait" xlink:type="simple" id="oo_106001.jpg"/></fig><fig id="F5" position="float" orientation="portrait"><label>Figure 5.</label><caption><p>Coenenchymal sclerites of <italic><tp:taxon-name><tp:taxon-name-part taxon-name-part-type="genus">Melithaea</tp:taxon-name-part> <tp:taxon-name-part taxon-name-part-type="species">davidi</tp:taxon-name-part></tp:taxon-name></italic> sp. n., holotype, <named-content xmlns:xlink="http://www.w3.org/1999/xlink" content-type="dwc:institutional_code" xlink:type="simple">RMNH</named-content> Coel. 42122.</p></caption><graphic xmlns:xlink="http://www.w3.org/1999/xlink" xlink:href="zookeys-623-015-g005.jpg" position="float" orientation="portrait" xlink:type="simple" id="oo_106002.jpg"/></fig><p>Polyps have two rows of collaret spindles and four spindles per point. The collaret spindles are up to 0.40 mm long, with more tuberculation on the middle of the convex side, and less tuberculation at the distal ends (Figure <xref ref-type="fig" rid="F6">6A</xref>).</p><fig id="F6" position="float" orientation="portrait"><label>Figure 6.</label><caption><p>Polyp sclerites of <italic><tp:taxon-name><tp:taxon-name-part taxon-name-part-type="genus">Melithaea</tp:taxon-name-part> <tp:taxon-name-part taxon-name-part-type="species">davidi</tp:taxon-name-part></tp:taxon-name></italic> sp. n., holotype, <named-content xmlns:xlink="http://www.w3.org/1999/xlink" content-type="dwc:institutional_code" xlink:type="simple">RMNH</named-content> Coel. 42122; <bold>A</bold> collaret sclerites <bold>B</bold> point sclerites <bold>C</bold> tentacle sclerites <bold>D</bold> Pharynx sclerites <bold>E</bold> node sclerite.</p></caption><graphic xmlns:xlink="http://www.w3.org/1999/xlink" xlink:href="zookeys-623-015-g006.jpg" position="float" orientation="portrait" xlink:type="simple" id="oo_106003.jpg"/></fig><p>The point sclerites are up to 0.25 mm long, with simple tubercles and projecting spines at the distal end (Figure <xref ref-type="fig" rid="F6">6B</xref>).</p><p>The tentacles contain flattened, dragon-wing shaped sclerites up to 0.15 mm long (Figure <xref ref-type="fig" rid="F6">6C</xref>).</p><p>The pharynx and introvert have small spiny sclerites that are up to 0.05 mm long (Figure <xref ref-type="fig" rid="F6">6D</xref>).</p><p>The nodes and internodes have internal rods and cigar-shaped sclerites up to 0.12 mm long, with or without median whorl of projections (Figure <xref ref-type="fig" rid="F6">6E</xref>).</p></tp:treatment-sec><tp:treatment-sec sec-type="etymology" id="SECID0E6RAE"><title>Etymology.</title><p>The species is named after David Mothershaw who collected the specimens.</p></tp:treatment-sec><tp:treatment-sec sec-type="Colour" id="SECID0EESAE"><title>Colour.</title><p>The holotype is orange-red (Figure <xref ref-type="fig" rid="F3">3A</xref>). The colour of the nodes in younger parts of the colony is the same as the colony colour but in the older basal parts of the colony, they are brownish. All sclerites are reddish. The live colony had the same colour as the preserved one, with whitish translucent polyps (Figure <xref ref-type="fig" rid="F7">7</xref>).</p><fig id="F7" position="float" orientation="portrait"><label>Figure 7.</label><caption><p>Underwater photographs of <italic><tp:taxon-name><tp:taxon-name-part taxon-name-part-type="genus">Melithaea</tp:taxon-name-part> <tp:taxon-name-part taxon-name-part-type="species">davidi</tp:taxon-name-part></tp:taxon-name></italic> sp. n. at 79 m depth. <bold>A</bold> Holotype, <named-content xmlns:xlink="http://www.w3.org/1999/xlink" content-type="dwc:institutional_code" xlink:type="simple">RMNH</named-content> Coel. 42122 <bold>B</bold> paratype, <named-content xmlns:xlink="http://www.w3.org/1999/xlink" content-type="dwc:institutional_code" xlink:type="simple">RMNH</named-content> Coel. 42124.</p></caption><graphic xmlns:xlink="http://www.w3.org/1999/xlink" xlink:href="zookeys-623-015-g007.jpg" position="float" orientation="portrait" xlink:type="simple" id="oo_106004.jpg"/></fig></tp:treatment-sec><tp:treatment-sec sec-type="Morphological variation" id="SECID0E4TAE"><title>Morphological variation.</title><p>One paratype (<named-content xmlns:xlink="http://www.w3.org/1999/xlink" content-type="dwc:institutional_code" xlink:type="simple">RMNH</named-content> Coel. 42124) is light pink (Figures <xref ref-type="fig" rid="F3">3C</xref>, <xref ref-type="fig" rid="F7">7B</xref>).</p></tp:treatment-sec><tp:treatment-sec sec-type="remarks" id="SECID0ETUAE"><title>Remarks.</title><p>The species resembles <italic><tp:taxon-name><tp:taxon-name-part taxon-name-part-type="genus">Melithaea</tp:taxon-name-part> <tp:taxon-name-part taxon-name-part-type="species">biserialis</tp:taxon-name-part></tp:taxon-name></italic> (Kükenthal, 1908) and <italic><tp:taxon-name><tp:taxon-name-part taxon-name-part-type="genus">Melithaea</tp:taxon-name-part> <tp:taxon-name-part taxon-name-part-type="species">sinaica</tp:taxon-name-part></tp:taxon-name></italic> Grasshoff, 2000, both described from the nearby Red Sea. <italic><tp:taxon-name><tp:taxon-name-part taxon-name-part-type="genus">Melithaea</tp:taxon-name-part> <tp:taxon-name-part taxon-name-part-type="species">biserialis</tp:taxon-name-part></tp:taxon-name></italic> and <!--PageBreak--><!--PageBreak--><!--PageBreak--><!--PageBreak--><!--PageBreak--><!--PageBreak--><italic><tp:taxon-name><tp:taxon-name-part taxon-name-part-type="genus">Melithaea</tp:taxon-name-part> <tp:taxon-name-part taxon-name-part-type="species">sinaica</tp:taxon-name-part></tp:taxon-name></italic> both have more tuberculate sclerites and, additionally, capstans that are not present at all in <italic><tp:taxon-name><tp:taxon-name-part taxon-name-part-type="genus">Melithaea</tp:taxon-name-part> <tp:taxon-name-part taxon-name-part-type="species">davidi</tp:taxon-name-part></tp:taxon-name></italic>. The species also resembles <italic><tp:taxon-name><tp:taxon-name-part taxon-name-part-type="genus">Acabaria</tp:taxon-name-part></tp:taxon-name></italic> spec. indet. 2 <xref ref-type="bibr" rid="B20">Ofwegen (1987)</xref> from West India. However, that species also has capstans that are absent in <italic><tp:taxon-name><tp:taxon-name-part taxon-name-part-type="genus">Melithaea</tp:taxon-name-part> <tp:taxon-name-part taxon-name-part-type="species">davidi</tp:taxon-name-part></tp:taxon-name></italic>.</p><p><italic><tp:taxon-name><tp:taxon-name-part taxon-name-part-type="genus">Acabaria</tp:taxon-name-part></tp:taxon-name></italic> indet. 2 <xref ref-type="bibr" rid="B20">Ofwegen (1987)</xref> might represent a new species, however, the material is not sufficient for describing a new species.</p><p><italic><tp:taxon-name><tp:taxon-name-part taxon-name-part-type="genus">Acabaria</tp:taxon-name-part> <tp:taxon-name-part taxon-name-part-type="species">mabahissi</tp:taxon-name-part></tp:taxon-name></italic> Hickson, 1940, off Cape Guardafui, Gulf of Aden, and the Arabian Sea is the same as <italic><tp:taxon-name><tp:taxon-name-part taxon-name-part-type="genus">Acabaria</tp:taxon-name-part></tp:taxon-name></italic> spec. indet. 1 (<xref ref-type="bibr" rid="B20">Ofwegen 1987</xref>) from Somalia and Kenya.</p></tp:treatment-sec><tp:treatment-sec sec-type="distribution" id="SECID0EKYAE"><title>Distribution.</title><p>Known only from the type locality.</p></tp:treatment-sec><ref-list><ref id="B20"><mixed-citation xmlns:xlink="http://www.w3.org/1999/xlink" xlink:type="simple">
          <person-group><name name-style="western"><surname>Ofwegen</surname><given-names>LP van</given-names></name></person-group> (<year>1987</year>) <article-title><tp:taxon-name><tp:taxon-name-part taxon-name-part-type="family">Melithaeidae</tp:taxon-name-part></tp:taxon-name> (<tp:taxon-name><tp:taxon-name-part taxon-name-part-type="phylum">Coelenterata</tp:taxon-name-part></tp:taxon-name>: <tp:taxon-name><tp:taxon-name-part taxon-name-part-type="class">Anthozoa</tp:taxon-name-part></tp:taxon-name>) from the Indian Ocean and the Malay Archipelago.</article-title> <source>Zoologische Verhandelingen</source> <volume>239</volume>: <fpage>1</fpage>–<lpage>57</lpage>.</mixed-citation></ref></ref-list></tp:taxon-treatment>
